# Supplementary material for: The Case of Watson vs. James: Effect-Priming Studies Do Not Support Ideomotor Theory
Source: PLoS One. 2013 Jan 22;8(1):e54094. doi: 10.1371/journal.pone.0054094 (PMC3551954; doi:10.1371/journal.pone.0054094)
Supplement: Appendix S1 — (ZIP) [file pone.0054094.s003.zip]

Archive with 28 entries (18 files):
- Appendix_S1/
- Appendix_S1/WATSONvJAMES/
- Appendix_S1/WATSONvJAMES/.DS_Store
- Appendix_S1/WATSONvJAMES/EXP1/
- Appendix_S1/WATSONvJAMES/EXP1/.DS_Store
- Appendix_S1/WATSONvJAMES/EXP1/EXP1_RAW.sav
- Appendix_S1/WATSONvJAMES/EXP1/Mixed_EXP1.R
- Appendix_S1/WATSONvJAMES/EXP2AB/
- Appendix_S1/WATSONvJAMES/EXP2AB/.DS_Store
- Appendix_S1/WATSONvJAMES/EXP2AB/EXP2A_RAW.sav
- Appendix_S1/WATSONvJAMES/EXP2AB/EXP2B_RAW.sav
- Appendix_S1/WATSONvJAMES/EXP2AB/Mixed_EXP2AB.R
- Appendix_S1/WATSONvJAMES/EXP3AB/
- Appendix_S1/WATSONvJAMES/EXP3AB/.DS_Store
- Appendix_S1/WATSONvJAMES/EXP3AB/EXP3A_RAW.sav
- Appendix_S1/WATSONvJAMES/EXP3AB/EXP3B_RAW.sav
- Appendix_S1/WATSONvJAMES/EXP3AB/Mixed_EXP3AB.R
- Appendix_S1/WATSONvJAMES/README.txt
- Appendix_S1/__MACOSX/
- Appendix_S1/__MACOSX/WATSONvJAMES/
- Appendix_S1/__MACOSX/WATSONvJAMES/._.DS_Store
- Appendix_S1/__MACOSX/WATSONvJAMES/._README.txt
- Appendix_S1/__MACOSX/WATSONvJAMES/EXP1/
- Appendix_S1/__MACOSX/WATSONvJAMES/EXP1/._.DS_Store
- Appendix_S1/__MACOSX/WATSONvJAMES/EXP2AB/
- Appendix_S1/__MACOSX/WATSONvJAMES/EXP2AB/._.DS_Store
- Appendix_S1/__MACOSX/WATSONvJAMES/EXP3AB/
- Appendix_S1/__MACOSX/WATSONvJAMES/EXP3AB/._.DS_Store
