# Supplementary material for: The Case of Watson vs. James: Effect-Priming Studies Do Not Support Ideomotor Theory
Source: PLoS One. 2013 Jan 22;8(1):e54094. doi: 10.1371/journal.pone.0054094 (PMC3551954; doi:10.1371/journal.pone.0054094)
Supplement: Appendix S1 — (ZIP) [file pone.0054094.s003.zip › Appendix_S1/WATSONvJAMES/EXP1/Mixed_EXP1.R]

# ABOUT ---------------------------------------------------------------------------------------------------------
#
# "The case of Pavlov vs. James: Effect-priming studies do not support ideomotor theory"
#
# Ralf Cox & Fred Hasselman
#
# R Script explaining how the results of EXPERIMENT 1 were obtained from the raw data
#
# me@fredhasselman.com 
# http://fredhasselman.com


# LIBRARIES -------------------------------------------------------------------------------------------------------

require("foreign")
require("multilevel")
require("ggplot2") 
require("extremevalues")
require("doBy")
require("grid")

# LOAD ------------------------------------------------------------------------------------------------------------
# Change YOURPATH to the path you downloaded the .zip archive to
YOURPATH=""
setwd(paste(YOURPATH,"/PAVvJAM/EXP1",sep=""))

# Some matrices to store Percentage Error and N
PE <- matrix(ncol=3,nrow=2,dimnames=list(c("RT","KCD"),c("PE.comp","PE.incomp","PE.Nvalid")))
N  <- matrix(ncol=13,nrow=2,dimnames=list(c("RT","KCD"),c("N","Ntr.lo","Ntr.hi","Ntr.tot","Nvalid.comp","Nvalid.incomp","Nvalid.sep","Nvalid.tot","Npe.comp","Npe.incomp","Npe.tot","Nused","Nused.pct")))

# Get the data (ignore the warning), log transform RT and KCD
EXP1 <-read.spss("EXP1_RAW.sav",use.value.labels=F, to.data.frame=T)
N[1:2,1]=nrow(EXP1)

# 0. Find a proper scale for latencies (log)
EXP1$RT  = log1p(EXP1$StimulusEffect.RT)
EXP1$KCD = log1p(EXP1$StimulusRelease.RT)

# Create some variables    
EXP1$SRcomp = recodeVar(EXP1$cont, src=c(2,4),tgt=c(0,1))
EXP1$Unique = seq(1,nrow(EXP1),1)

EXP1t <- EXP1

EXP1$Type  <- 0
EXP1t$Type <- 1

EXP1TOT <- data.frame(append(EXP1$Subject,EXP1t$Subject),append(EXP1$Type,EXP1t$Type),append(EXP1$SRcomp,EXP1t$SRcomp),append(EXP1$TestTrials.Sample,EXP1t$TestTrials.Sample),append(EXP1$RT, EXP1t$KCD),append(EXP1$StimulusEffect.ACC, EXP1t$StimulusEffect.ACC), append(EXP1$Unique,EXP1t$Unique),stringsAsFactors=options(stringsAsFactors=FALSE))

names(EXP1TOT) <- list("Subject","Type" ,"SRcomp","Trial","Latency","Accuracy","Unique")

EXP1TOT$SRcomp    = factor(EXP1TOT$SRcomp,labels=list("Compatible","Incompatible"))
EXP1TOT$Type      = factor(EXP1TOT$Type,labels=list("RT","KCD"))
EXP1TOT$TrialZero = EXP1TOT$Trial-1
EXP1TOT$Exp       = 1

rm(EXP1,EXP1t)

# TRIM ------------------------------------------------------------------------------------------------------------
# 
# The "minimal trimming with model criticism" procedure described in Baayen & Milin(2010) was (partly) used. 
# There was no need to apply model criticism (Step 4). 
#
# 0. Find a proper scale for latencies (log)
# 1. Remove data points that are physically / by design impossible 
# 2. Check RT distribution for each subject with Shapiro test -> remove outliers for "non-normal" subjects
# 3. Analyse / exclude errors
# [4. Model the data with random effects for Subject and Trial. Check if removing 2.5 SD standardized residuals improves fit.]
# 
# See:
#
# Baayen, R. H., Davidson, D. J., & Bates, D. M. (2008). Mixed-effects modeling with crossed random effects for subjects and items. Journal of
#   Memory and Language, 59(4), 390???412.
# Baayen, R., & Milin, P. (2010). Analyzing reaction times. International Journal of Psychological Research, 3(2),
#   12???28.

#------------------------------------------------------------------|
# 1. Remove data points that are physically / by design impossible 
#------------------------------------------------------------------|
hi=log(1000)
lo=log(50)

is.na(EXP1TOT$Latency)<-(EXP1TOT$Latency > hi)
is.na(EXP1TOT$Latency)<-(EXP1TOT$Latency < lo)

# Record removals in N
N[1,2]=sum(is.na(EXP1TOT$Latency[EXP1TOT$SRcomp=="Compatible"   & EXP1TOT$Type=="RT"]))
N[1,3]=sum(is.na(EXP1TOT$Latency[EXP1TOT$SRcomp=="Incompatible" & EXP1TOT$Type=="RT"]))
N[2,2]=sum(is.na(EXP1TOT$Latency[EXP1TOT$SRcomp=="Compatible"   & EXP1TOT$Type=="KCD"]))
N[2,3]=sum(is.na(EXP1TOT$Latency[EXP1TOT$SRcomp=="Incompatible" & EXP1TOT$Type=="KCD"]))
N[1,4]=sum(is.na(EXP1TOT$Latency[EXP1TOT$Type=="RT"]))
N[2,4]=sum(is.na(EXP1TOT$Latency[EXP1TOT$Type=="KCD"]))

good = complete.cases(EXP1TOT$Latency)
EXP1TOT<-EXP1TOT[good,]

# Within ss measurement, also discard complementary repsonse component
good<-is.element(EXP1TOT$Unique,intersect(EXP1TOT$Unique[EXP1TOT$Type=="RT"],EXP1TOT$Unique[EXP1TOT$Type=="KCD"]))
EXP1TOT=EXP1TOT[good,]

rm(hi,lo,good)

#-----------------------------------------------------------------------------------|
# 2. Check RT distribution for each subject with Shapiro test,
# remove extremely fast and/or extremely slow data points for "non-normal" subjects 
#-----------------------------------------------------------------------------------|
f = function(dfr) return(shapiro.test(dfr$Latency)$p.value)
p = as.vector(by(EXP1TOT, EXP1TOT$Subject, f))
names(p) = unique(EXP1TOT$Subject)

# Shapiro is usually overreacting...
shap=names(p[p < 0.0000005]) # This identifies 4 subjects with outliers (i.e. outliers in 16% of the sample)

# Let's investigate the "nonnormal" Subjects for outliers...
# Use the getOutliers function to trim the non-normal subjects (uses an alpha criterion on the distribution fit)

# Matrix O records for each subject how many datapoints are marked as outliers, only mx=# hi and lo points are removed 
O <- matrix(ncol=2,nrow=length(shap),dimnames=list(shap,c("outRT","outKCD")))

for (i in 1:length(shap)){
  
  tmp = na.omit(EXP1TOT$Latency[as.integer(shap[i]) == EXP1TOT$Subject])
  l=getOutliers(tmp[1:length(tmp)],method="II",distribution="normal")
  
  if (EXP1TOT$Type[as.integer(shap[i]) == EXP1TOT$Subject][1]=="RT") {
    O[i,1]=sum(l$nOut)      
    O[i,2]=0
  } else {
    O[i,2]=sum(l$nOut) 
    O[i,1]=0
  }
  
  mx=5
  
  if (l$nOut[2]>0) {
    if (l$nOut[2]<mx){
      hi=sort(tmp[l$iRight],decreasing=T)[length(l$iRight)]
    } else hi = sort(tmp[l$iRight])[mx]
  }
  if (l$nOut[1]>0) {
    if (l$nOut[1]<mx){
      lo=sort(tmp[l$iLeft])[length(l$iLeft)]
    } else lo = sort(tmp[l$iLeft])[mx]
  }
  
  if (l$nOut[2]>0) {
    is.na(EXP1TOT$Latency[as.integer(shap[i]) == EXP1TOT$Subject]) <- (EXP1TOT$Latency[(as.integer(shap[i]) == EXP1TOT$Subject)] >=hi)
    rm(hi)
  }
  
  if (l$nOut[1]>0) {
    is.na(EXP1TOT$Latency[as.integer(shap[i]) == EXP1TOT$Subject]) <- (EXP1TOT$Latency[(as.integer(shap[i]) == EXP1TOT$Subject)] <=lo)
    rm(lo)
  }  
  rm(l,mx,tmp)
}

# Measure what we've lost
N[1,5]=sum(!is.na(EXP1TOT$Latency[EXP1TOT$SRcomp=="Compatible"   & EXP1TOT$Type=="RT"]))
N[1,6]=sum(!is.na(EXP1TOT$Latency[EXP1TOT$SRcomp=="Incompatible" & EXP1TOT$Type=="RT"]))
N[2,5]=sum(!is.na(EXP1TOT$Latency[EXP1TOT$SRcomp=="Compatible"   & EXP1TOT$Type=="KCD"]))
N[2,6]=sum(!is.na(EXP1TOT$Latency[EXP1TOT$SRcomp=="Incompatible" & EXP1TOT$Type=="KCD"]))
N[1,7]=sum(!is.na(EXP1TOT$Latency[EXP1TOT$Type=="RT"]))
N[2,7]=sum(!is.na(EXP1TOT$Latency[EXP1TOT$Type=="KCD"]))

good = complete.cases(EXP1TOT$Latency)
EXP1TOT<-EXP1TOT[good,]

# Within ss measurement, also discard complementary repsonse component
good<-is.element(EXP1TOT$Unique,intersect(EXP1TOT$Unique[EXP1TOT$Type=="RT"],EXP1TOT$Unique[EXP1TOT$Type=="KCD"]))
EXP1TOT=EXP1TOT[good,]

# These should yield the same number
N[1,8]=sum(!is.na(EXP1TOT$Latency[EXP1TOT$Type=="RT"]))
N[2,8]=sum(!is.na(EXP1TOT$Latency[EXP1TOT$Type=="KCD"]))

rm(shap,p,f,i,good)


# ERRORS ----------------------------------------------------------------------------------------------------------

#-----------------------------|
# 3. Analyse / exclude errors
#-----------------------------|

# Calculate Percentage Error by stimulus correspondence (to do: simplify)
N[1,9] =sum(1-EXP1TOT$Accuracy[EXP1TOT$Type=="RT" & EXP1TOT$SRcomp=="Compatible"],na.rm=T)
N[1,10]=sum(1-EXP1TOT$Accuracy[EXP1TOT$Type=="RT" & EXP1TOT$SRcomp=="Incompatible"],na.rm=T)
N[1,11]=N[1,9]+N[1,10]
N[2,9] =sum(1-EXP1TOT$Accuracy[EXP1TOT$Type=="KCD" & EXP1TOT$SRcomp=="Compatible"],na.rm=T)
N[2,10]=sum(1-EXP1TOT$Accuracy[EXP1TOT$Type=="KCD" & EXP1TOT$SRcomp=="Incompatible"],na.rm=T)
N[2,11]=N[2,9]+N[2,10]

PE[1,1]=round(N[1,9]/nrow(EXP1TOT[EXP1TOT$Type=="RT" & EXP1TOT$SRcomp=="Compatible",])*100,2)
PE[1,2]=round(N[1,10]/nrow(EXP1TOT[EXP1TOT$Type=="RT" & EXP1TOT$SRcomp=="Incompatible",])*100,2)
PE[1,3]=round(N[1,11]/nrow(EXP1TOT[EXP1TOT$Type=="RT",])*100,2)
PE[2,1]=round(N[2,9]/nrow(EXP1TOT[EXP1TOT$Type=="KCD" & EXP1TOT$SRcomp=="Compatible",])*100,2)
PE[2,2]=round(N[2,10]/nrow(EXP1TOT[EXP1TOT$Type=="KCD" & EXP1TOT$SRcomp=="Incompatible",])*100,2)
PE[2,3]=round(N[2,11]/nrow(EXP1TOT[EXP1TOT$Type=="KCD",])*100,2)

# Change to N valid cases
N[1,9] =nrow(EXP1TOT[EXP1TOT$Type=="RT" & EXP1TOT$SRcomp=="Compatible",])-N[1,9]
N[1,10]=nrow(EXP1TOT[EXP1TOT$Type=="RT" & EXP1TOT$SRcomp=="Incompatible",])-N[1,10]
N[1,11]=N[1,9]+N[1,10]
N[2,9] =nrow(EXP1TOT[EXP1TOT$Type=="KCD" & EXP1TOT$SRcomp=="Compatible",])-N[2,9]
N[2,10]=nrow(EXP1TOT[EXP1TOT$Type=="KCD" & EXP1TOT$SRcomp=="Incompatible",])-N[2,10]
N[2,11]=N[2,9]+N[2,10]

# Test wether there is an effect of S-R compatibility on errors
PE.test<-aggregate(list(ERRS=1-EXP1TOT$Accuracy),list(Subject=EXP1TOT$Subject,Type=EXP1TOT$Type,SRcomp=EXP1TOT$SRcomp),sum,na.rm=T)
EXP1.PEttest <- t.test(PE.test$ERRS[PE.test$Type=="RT" & PE.test$SRcomp=="Compatible"], PE.test$ERRS[PE.test$Type=="RT" & PE.test$SRcomp=="Incompatible"],paired=T,data=PE.test)
EXP1.PE.RT <- matrix(ncol=4,nrow=1,dimnames=list(c("ERRORS"),c("t","df","p","N")))
EXP1.PE.RT[1,1:4]=rbind(EXP1.PEttest$statistic,EXP1.PEttest$parameter,EXP1.PEttest$p.value,N[1,8])

EXP1.PEttest <- t.test(PE.test$ERRS[PE.test$Type=="KCD" & PE.test$SRcomp=="Compatible"], PE.test$ERRS[PE.test$Type=="KCD" & PE.test$SRcomp=="Incompatible"],paired=T,data=PE.test)
EXP1.PE.KCD <- matrix(ncol=4,nrow=1,dimnames=list(c("ERRORS"),c("t","df","p","N")))
EXP1.PE.KCD[1,1:4]=rbind(EXP1.PEttest$statistic,EXP1.PEttest$parameter,EXP1.PEttest$p.value,N[1,8])
 
# Exclude errors from further analyses of Response Latency Dispersion
is.na(EXP1TOT$Latency)<-(EXP1TOT$Accuracy==0)

N[1,12]=sum(!is.na(EXP1TOT$Latency[EXP1TOT$Type=="RT"]))
N[2,12]=sum(!is.na(EXP1TOT$Latency[EXP1TOT$Type=="KCD"]))

good = complete.cases(EXP1TOT$Latency)
EXP1TOT<-EXP1TOT[good,]

# How many valid cases are left?
N[1,13]=N[1,12]/(N[1,1]-N[1,4])*100
N[2,13]=N[2,12]/(N[2,1]-N[2,4])*100

rm(EXP1.PEttest,PE.test,good)

# MODEL -----------------------------------------------------------------------------------------------------------
#
# lme Modeling strategy was inspired by:
#
# Baayen, R. H., Davidson, D. J., & Bates, D. M. (2008). Mixed-effects modeling with crossed random effects for subjects and items. Journal of
#   Memory and Language, 59(4), 390-412.
# Baayen, R., & Milin, P. (2010). Analyzing reaction times. International Journal of Psychological Research, 3(2),
#   12-28.


# Check if trial should be added as a fixed effect [NO]
EXP1.lme0 = lme(Latency ~ 1 ,random=~1 + Trial|Subject,data=EXP1TOT,method="ML")
EXP1.lmeA = lme(Latency ~ 1 + TrialZero, random=~1 + Trial|Subject,data=EXP1TOT,method="ML")
anova(EXP1.lme0,EXP1.lmeA)

# Fit some nested models, compare the final model to the empty model
EXP1.lmeB = lme(Latency ~ 1 + SRcomp,random=~1 + Trial|Subject,data=EXP1TOT,method="ML")
EXP1.lmeC = lme(Latency ~ 1 + SRcomp + Type,random=~1 + Trial|Subject,data=EXP1TOT,method="ML")
EXP1.lmeD = lme(Latency ~ 1 + SRcomp + Type + SRcomp*Type,random=~1+Trial|Subject,data=EXP1TOT,method="ML")
anova(EXP1.lme0,EXP1.lmeD)

summary(EXP1.lmeD)
tabm1<-round(summary(EXP1.lmeD)$tTable, 2)

EXP1TOT$INT<-interaction(EXP1TOT$SRcomp,EXP1TOT$Type)
EXP1.lmeD2<-lme(Latency ~ 1 + INT, data=EXP1TOT, random=~1+Trial|Subject)
lcmp<- glht(EXP1.lmeD2,linfct=mcp(INT=c("Incompatible.RT - Compatible.RT <= 0",
                                         "Incompatible.KCD - Compatible.KCD <= 0")))
summary(lcmp,test=adjusted("bonferroni"))
cci<-confint(lcmp)

# FIGURE EXP1 -----------------------------------------------------------------------------------------------------

summarySE <- function(data=NULL, measurevar, groupvars=NULL, na.rm=TRUE, conf.interval=.95) {
  require(doBy)
  ## Summarizes data.
  ## Gives count, mean, standard deviation, standard error of the mean, and confidence interval (default 95%).
  ##   data: a data frame.
  ##   measurevar: the name of a column that contains the variable to be summariezed
  ##   groupvars: a vector containing names of columns that contain grouping variables
  ##   na.rm: a boolean that indicates whether to ignore NA's
  ##   conf.interval: the percent range of the confidence interval (default is 95%)
  
  # New version of length which can handle NA's: if na.rm==T, don't count them
  length2 <- function (x, na.rm=FALSE) {
    if (na.rm) sum(!is.na(x))
    else       length(x)
  }
  
  # Collapse the data
  formula <- as.formula(paste(measurevar, paste(groupvars, collapse=" + "), sep=" ~ "))
  datac <- summaryBy(formula, data=data, FUN=c(length2,mean,sd), na.rm=na.rm)
  
  # Rename columns
  names(datac)[ names(datac) == paste(measurevar, ".mean",    sep="") ] <- measurevar
  names(datac)[ names(datac) == paste(measurevar, ".sd",      sep="") ] <- "sd"
  names(datac)[ names(datac) == paste(measurevar, ".length2", sep="") ] <- "N"
  
  datac$se <- datac$sd / sqrt(datac$N)  # Calculate standard error of the mean
  
  # Confidence interval multiplier for standard error
  # Calculate t-statistic for confidence interval: 
  # e.g., if conf.interval is .95, use .975 (above/below), and use df=N-1
  ciMult <- qt(conf.interval/2 + .5, datac$N-1)
  datac$ci <- datac$se * ciMult
  
  return(datac)
}

EXP1TOT$PRED=round(exp(predict(EXP1.lmeD)))
EXP1TOT$LatencyE <- exp(EXP1TOT$Latency)

dfcPRED <-summarySE(EXP1TOT, measurevar="PRED", groupvars=c("Type","SRcomp"))
dfc     <-summarySE(EXP1TOT, measurevar="LatencyE", groupvars=c("Type","SRcomp"))

# Table summarising observed values and model predictions
tabl1 <- cbind(Type=as.character(dfc$Type),
              SRcomp=as.character(dfc$SRcomp),
              PE=paste(round(rbind(cbind(PE[1,1:2]),cbind(PE[2,1:2])),2),"%",sep=""),
              N=paste(round(rbind(cbind((N[1,9:10]/((N[1,1]-N[1,4])/2))*100),cbind((N[2,9:10]/((N[2,1]-N[2,4])/2))*100)),2),"%",sep=""),
              Mobs=paste(round(dfc$LatencyE)," (",round(dfc$LatencyE-dfc$ci),"-", round(dfc$LatencyE+dfc$ci),")",sep=""),
              CEobs=diff(round(dfc$LatencyE)),
              Mpred=paste(round(dfcPRED$PRED)," (",round(dfcPRED$PRED-dfcPRED$ci),"-",round(dfcPRED$PRED+dfcPRED$ci),")",sep=""),
              CEpred=diff(round(dfcPRED$PRED)))

tabl1[3,3]=""
tabl1[4,3]=""
tabl1[3,4]=""
tabl1[4,4]=""
tabl1[2,6]=""
tabl1[4,6]=""
tabl1[2,8]=""
tabl1[4,8]=""
tabl1

save(EXP1TOT,EXP1.lmeD,tabm1,tabl1,cci,file="EXP1.RData")

pd <- position_dodge(.15)

## Set up PDF format for PLoSONE on MAC OSX:(i.e. use Arial as the font in graphs)
##  
## 1. Locate the Arial font files (use fontbook or the finder)
## 2. Either copy the path with the name of each file, or just copy the files to a more convenient location (f.i. your R project folder)
## 3. Open a terminal window and type these commands, replace [...] with your paths:
##
# ttf2afm -o "[TARGETPATH]/Arial.afm"  "[SOURCEPATH]/Arial.ttf"
# ttf2afm -o "[TARGETPATH]/Arial Italic.afm"  "[SOURCEPATH]/Arial Italic.ttf"
# ttf2afm -o "[TARGETPATH]/Arial Bold.afm"  "[SOURCEPATH]/Arial Bold.ttf"
# ttf2afm -o "[TARGETPATH]/Arial Bold Italic.afm"  "[SOURCEPATH]/Arial Bold Italic.ttf"
##
## 4. In R run these commands before you plot, change TARGETHPATH to your path:
##
TARGETPATH=YOURPATH

if (!"Arial" %in% names(pdfFonts())) {
  Arial <- Type1Font("Arial",
                     c(paste(TARGETPATH,"Arial.afm",sep=""), 
                       paste(TARGETPATH,"Arial Bold.afm",sep=""), 
                       paste(TARGETPATH,"Arial Italic.afm",sep=""),
                       paste(TARGETPATH,"Arial Bold Italic.afm",sep="")))
  pdfFonts(Arial=Arial)    
}

## or use: postscriptFonts(Arial=Arial) for EPS 

ggplot(dfc, aes(x=SRcomp, y=LatencyE, linetype=Type, group=Type)) + 
  xlab("S-R Compatibility") + ylab("Response Latency (ms) ") +
  geom_errorbar(aes(ymin=dfc$LatencyE-ci, ymax=dfc$LatencyE+ci), colour="black", width=.1,position=pd) +
  geom_line(position=pd) + 
  geom_point(position=pd, size=3, shape=21, fill="white") + 
  scale_linetype_discrete(name="Latency Type") + 
  scale_y_continuous(limits=c(360,520),breaks=seq(360,520,20)) +
  theme_bw(base_size=12, 
           base_family="Arial") + 
             theme(legend.justification=c(1,1), 
                   legend.position=c(1,1), 
                   legend.background = element_blank(), 
                   legend.key = element_blank(), 
                   aspect.ratio=1, 
                   axis.line = element_line(colour="black"),
                   axis.title.x = element_text(vjust=-1.1),
                   axis.title.y = element_text(vjust=-0.1),
                   plot.margin = unit(c(1,1,1,1), "lines"),
                   panel.background   = element_blank(),
                   panel.grid.major.x = element_blank(), 
                   panel.grid.major.y = element_blank(),
                   panel.grid.minor.x = element_blank(), 
                   panel.grid.minor.y = element_blank(),
                   panel.border       = element_blank()) 

w=12.35
h=12.35

# Take your pick... 
ggsave(file= "Fig1.tiff",width=w,height=h,units="cm",dpi=300, compression="lzw")
ggsave(file= "Fig1.pdf",width=w,height=h,units="cm",dpi=300)

# # If you need EPS it is better to convert PDF to EPS in Acrobat or similar software
# postscriptFonts(Arial=Arial)
# ggsave(file= "Fig2AB.eps",width=w,height=h,units="cm",dpi=300)
# embedFonts(file="Fig2AB.eps",outfile="Fig1_embed.eps",options="-r300 -dEmbedAllFonts=true -dEPSCrop=true")
