# Supplementary material for: The Case of Watson vs. James: Effect-Priming Studies Do Not Support Ideomotor Theory
Source: PLoS One. 2013 Jan 22;8(1):e54094. doi: 10.1371/journal.pone.0054094 (PMC3551954; doi:10.1371/journal.pone.0054094)
Supplement: Appendix S1 — (ZIP) [file pone.0054094.s003.zip › Appendix_S1/WATSONvJAMES/README.txt]

The zip folder contains the raw data and annotated R scripts used to produce analyses and figures in the paper: 

"The case of Pavlov vs. James: Effect-priming studies do not support ideomotor theory"

 by Ralf Cox & Fred Hasselman


Download R from http://cran.r-project.org … it's free!

For questions about these files contact:

 me@fredhasselman.com 
 http://fredhasselman.com
